# Supplementary material for: Modeling Epithelial Homeostasis and Perturbation in Three-Dimensional Human Esophageal Organoids
Source: Biomolecules. 2024 Sep 5;14(9):1126. doi: 10.3390/biom14091126 (PMC11430971; doi:10.3390/biom14091126)
Supplement: Supplementary file 1 [file biomolecules-14-01126-s001.zip]

Archive with 2 entries (2 files):
- biomolecules-3024430-Original Blot.pdf
- biomolecules-3024430-supplementary.pdf
